# Supplementary material for: Molecular Profiling for Predictors of Radiosensitivity in Patients with Breast or Head-and-Neck Cancer
Source: Cancers (Basel). 2020 Mar 22;12(3):753. doi: 10.3390/cancers12030753 (PMC7140105; doi:10.3390/cancers12030753)
Supplement: Supplementary file 1 [file cancers-12-00753-s001.zip]

Archive with 10 entries (9 files):
- Supplementary files/
- Supplementary files/FigureS1.tif
- Supplementary files/Figures2.tif
- Supplementary files/FigureS3.tif
- Supplementary files/FigureS4.tif
- Supplementary files/FiguresS5.tif
- Supplementary files/File S1.xlsx
- Supplementary files/Table S1.xlsx
- Supplementary files/Table S2.xlsx
- Supplementary files/Table S3.xlsx
