# Supplementary material for: Molecular Profiling for Predictors of Radiosensitivity in Patients with Breast or Head-and-Neck Cancer
Source: Cancers (Basel). 2020 Mar 22;12(3):753. doi: 10.3390/cancers12030753 (PMC7140105; doi:10.3390/cancers12030753)
Supplement: Supplementary file 1 [file cancers-12-00753-s001.zip › Supplementary files/File S1.xlsx]

## Sheet: Model1
17 antibodies selected by importance score
	M/Z	beta	SE_beta	Stat, T	p_T	OR	OR_CI
	(Intercept)	-27.0345	13.5908	-1.98918	0.0466811
	HPA011088_STIM1	0.00129123	0.000714002	1.80844	0.0705384	1.13783	0.989237	1.30874
	HPA011325_PDGFB	0.0147326	0.00572232	2.57458	0.0100361	4.36343	1.42146	13.3944
	HPA010134_PNKD	0.00210874	0.00362496	0.581728	0.56075	1.23476	0.606763	2.51272
	HPA030603_THPO	0.000612009	0.00045171	1.35487	0.175459	1.06311	0.973036	1.16153
	HPA010115_CHIT1	0.00175256	0.000751193	2.33303	0.0196463	1.19155	1.02842	1.38056
	HPA000909_RP2	0.00857416	0.00660395	1.29834	0.194171	2.35706	0.645998	8.60025
	HPA001816_SERPINC1	-0.000779501	0.000459937	-1.6948	0.0901133	0.925011	0.845271	1.01227
	HPA063911_SLC4A1	-0.00299586	0.00260705	-1.14914	0.250498	0.741125	0.444606	1.2354
	HPA004156_AKT1	0.00937922	0.0062105	1.51022	0.130987	2.55467	0.756286	8.62944
	HPA035034_GCA	-0.00259541	0.00159761	-1.62456	0.104257	0.771406	0.564016	1.05505
	HPA027066_FN1	0.000605672	0.000503456	1.20303	0.228966	1.06244	0.962607	1.17262
	HPA064755_FGA	-0.000368871	0.000385263	-0.957453	0.338339	0.963785	0.893688	1.03938
	HPA051370_FGA	0.00113853	0.000630803	1.80489	0.071092	1.12059	0.990263	1.26806
	HPA027735_DBNL	-0.0122253	0.00665311	-1.83754	0.0661305	0.294483	0.0799349	1.08489
	HPA041937_BLVRB	0.00103783	0.00140509	0.738623	0.460136	1.10936	0.842304	1.46109
	HPA004819_PGR	-0.0100938	0.00406007	-2.48612	0.0129144	0.364444	0.164449	0.807664
	HPA051420_PPARA	-0.00297325	0.00204713	-1.4524	0.146391	0.742802	0.497299	1.1095
		R2	LLR	Dev	F	p_F	X2null	p_X2
		0.619623	0.588323	56.9222	1.16699	0.3097	81.347	2.20868e-10
		thr =	0.335	Data
				RS	RR
		Prediction	RS	51	9	0.85	PPV
			RR	2	38	0.95	NPV
				0.962264	0.808511
				Sens.	Spec.		Weigthted error =	0.114613
		BC prediction		Data
				RS	RR
		Prediction	RS	17	4	0.809524	PPV
			RR	0	8	1	NPV
				1	0.666667
				Sens.	Spec.		Weigthted error =	0.166667
		HNC prediction		Data
				RS	RR
		Prediction	RS	34	5	0.871795	PPV
			RR	2	30	0.9375	NPV
				0.944444	0.857143
				Sens.	Spec.		Weigthted error =	0.0992063

## Sheet: Model2
Model reduced to 8 antibodies by bachward elimination using bayes factor
	M/Z	beta	SE_beta	Stat, T	p_T	OR	OR_CI
	(Intercept)	-7.85637	4.10567	-1.91354	0.0556788
	HPA011088_STIM1	0.00121608	0.000562048	2.16366	0.0304903	1.12931	1.01151	1.26083
	HPA011325_PDGFB	0.00863675	0.00406832	2.12293	0.0337598	2.37186	1.06853	5.26491
	HPA010134_PNKD	0.00296788	0.00227157	1.30653	0.191372	1.34553	0.862052	2.10016
	HPA030603_THPO	0.000528561	0.000308336	1.71424	0.0864854	1.05428	0.992451	1.11996
	HPA010115_CHIT1	0.000738135	0.000488608	1.51069	0.130868	1.07661	0.978286	1.18481
	HPA000909_RP2	0.0037843	0.00422524	0.895641	0.370444	1.45999	0.637808	3.34203
	HPA001816_SERPINC1	-0.00057026	0.000294132	-1.93878	0.0525275	0.94457	0.891655	1.00062
	HPA063911_SLC4A1	-0.00597904	0.00212485	-2.81386	0.00489503	0.549963	0.362629	0.834074
		R2	LLR	Dev	F	p_F	X2null	p_X2
		0.485406	0.413335	81.1177	3.15464	0.00338079	57.1516	1.68219e-09
		thr =	0.402	Data
				RS	RR
		Prediction	RS	46	14	0.766667	PPV
			RR	7	33	0.825	NPV
				0.867925	0.702128
				Sens.	Spec.		Weigthted error =	0.214974
		BC prediction		Data
				RS	RR
		Prediction	RS	14	9	0.608696	PPV
			RR	3	3	0.5	NPV
				0.823529	0.25
				Sens.	Spec.		Weigthted error =	0.463235
		HNC prediction		Data
				RS	RR
		Prediction	RS	32	5	0.864865	PPV
			RR	4	30	0.882353	NPV
				0.888889	0.857143
				Sens.	Spec.		Weigthted error =	0.126984

## Sheet: Model3
Extending model with 8 antibodies by adding SNP data and analyzing bayes factor
	M/Z	beta	SE_beta	Stat, T	p_T	OR	OR_CI
	(Intercept)	-12.7205	5.07053	-2.50872	0.012117
	HPA011088_STIM1	0.00184863	0.000621536	2.97428	0.00293674	1.20305	1.06507	1.35891
	HPA011325_PDGFB	0.0135068	0.00481202	2.80689	0.00500223	3.86005	1.50309	9.9129
	HPA010134_PNKD	0.00320549	0.00299366	1.07076	0.284278	1.37788	0.766279	2.47764
	HPA030603_THPO	0.000777754	0.000373011	2.08507	0.0370629	1.08088	1.00468	1.16286
	HPA010115_CHIT1	0.00152875	0.00066489	2.29925	0.0214908	1.16518	1.02281	1.32736
	HPA000909_RP2	0.00784472	0.00559089	1.40313	0.16058	2.19125	0.732463	6.55538
	HPA001816_SERPINC1	-0.00078787	0.000361389	-2.18012	0.0292489	0.924237	0.861036	0.992077
	HPA063911_SLC4A1	-0.00910955	0.00291896	-3.12082	0.00180347	0.40214	0.22694	0.712597
	rs69947_Recessive	-3.54711	1.03673	-3.42145	0.00062288	0.0288079	0.003776	0.219781
		R2	LLR	Dev	F	p_F	X2null	p_X2
		0.572022	0.535309	64.2525	2.41004	0.016906	74.0167	2.47033e-12
		thr =	0.506	Data
				RS	RR
		Prediction	RS	45	9	0.833333	PPV
			RR	8	38	0.826087	NPV
				0.849057	0.808511
				Sens.	Spec.		Weigthted error =	0.171216
		BC prediction		Data
				RS	RR
		Prediction	RS	13	6	0.684211	PPV
			RR	4	6	0.6	NPV
				0.764706	0.5
				Sens.	Spec.		Weigthted error =	0.367647
		HNC prediction		Data
				RS	RR
		Prediction	RS	32	3	0.914286	PPV
			RR	4	32	0.888889	NPV
				0.888889	0.914286
				Sens.	Spec.		Weigthted error =	0.0984127
