# Supplementary material for: Molecular Profiling for Predictors of Radiosensitivity in Patients with Breast or Head-and-Neck Cancer
Source: Cancers (Basel). 2020 Mar 22;12(3):753. doi: 10.3390/cancers12030753 (PMC7140105; doi:10.3390/cancers12030753)
Supplement: Supplementary file 1 [file cancers-12-00753-s001.zip › Supplementary files/Table S1.xlsx]

## Sheet: Univariate analysis
Lp	Antibody	Protein	No. Of outliers	Normality test		Homogeneity of variance test	Expression change RR -> RS		Multiple logistic regression				Mann Whitney U test			0.05	Significance level
									P-value for given coefficient							1.96	z stat. Threshold
				RR	RS		BC	HNC	Antibody	Age	Sex	Batch	Z-val	p-val	BH corr		Antibody p-val corr.
47	HPA011088	STIM1	5	0.428608	0.916836	0.134145	+	+	1.93e-05	0.567854	0.770008	0.876816	4.77223	1.822e-06	0.000471897		0.00499869
101	HPA030603	THPO	1	0.001	0.534552	0.0348136	+	+	0.000185893	0.658268	0.447092	0.85816	4.27498	1.91158e-05	0.00247549		0.0240731
22	HPA004156	AKT1	0	0.19893	0.022	0.000151422	+	+	0.000409584	0.488255	0.54848	0.802418	3.66032	0.000251901	0.0166005		0.0331087
181	HPA053530	IFNG	3	0	0.657509	0.4339	+	+	0.00126714	0.706057	0.52041	0.645103	3.59816	0.000320473	0.0166005		0.0331087
259	HPA072975	TPI1	2	0.001	0.147877	0.0184002	+	+	0.000884532	0.627279	0.596117	0.471593	3.6396	0.000273062	0.0166005		0.0331087
72	HPA023371	DCXR	1	0.179156	0.0347578	0.0015722	+	+	0.000674497	0.540313	0.781222	0.773436	3.5291	0.000416975	0.0179994		0.0331087
42	HPA010134	PNKD	2	0.005	0.0931976	0.00310137	+	+	0.00122669	0.785408	0.656269	0.721492	3.4186	0.000629442	0.0232894		0.0331087
79	HPA027066	FN1	3	0	0.0510373	0.00586613	+	+	0.0079777	0.952259	0.618343	0.583897	3.25976	0.00111508	0.0361008		0.103311
231	HPA064755	FGA	1	0.0596623	0.0357918	0.129752	+	+	0.00352283	0.452981	0.244308	0.198569	3.10782	0.00188474	0.0542386		0.0570258
140	HPA044230	PALB2	1	0.371622	0.602812	0.580863	+	-	0.00344631	0.878568	0.626947	0.557269	-3.06638	0.00216667	0.0561169		0.0570258
70	HPA023309	SEPT7	1	0.661042	0.002	0.00129414	+	+	0.00153399	0.35238	0.400932	0.336121	2.96969	0.00298098	0.0593902		0.0331087
249	HPA069251	ERCC1	3	0.270267	0.0621098	0.0039818	+	+	0.00128685	0.617982	0.485103	0.573926	2.99041	0.00278602	0.0593902		0.0331087
256	HPA071391	IL10	0	0.177737	0.0768769	0.275325	+	+	0.00287084	0.517297	0.425573	0.505846	2.99732	0.00272367	0.0593902		0.0570258
25	HPA005551	CFH	5	0.237367	0.0418605	0.0385231	+	+	0.0104231	0.6742	0.938379	0.716788	2.88682	0.0038916	0.0702041		0.111572
216	HPA063125	IFNG	2	0.30071	0.0484731	2.08813e-05	+	-	0.000991491	0.70467	0.231622	0.165907	-2.87301	0.00406588	0.0702041		0.0331087
29	HPA006221	LTBP1	0	0.183235	0.145885	0.404915	+	+	0.00646816	0.543832	0.645338	0.461762	2.82466	0.00473306	0.0766164		0.0930696
204	HPA060685	RAB5B	2	0.0726444	0.250053	0.00751116	-	+	0.00120175	0.503339	0.159947	0.180047	2.7625	0.00573597	0.0873892		0.0331087
213	HPA061944	CFP	1	0.006	0.167952	0.655257	+	+	0.0355622	0.603086	0.669183	0.401946	2.72797	0.00637247	0.0916928		0.242384
215	HPA062227	PRRC1	3	0.193578	0	0.0736761	+	+	0.0191569	0.558663	0.282575	0.279418	2.61747	0.00885834	0.120753		0.175563
211	HPA061552	PSMD9	0	0.28738	0.0841857	0.0551932	+	+	0.0186597	0.840807	0.943348	0.736032	2.5415	0.0110377	0.142938		0.175563
12	HPA001815	VWF	1	0.011	0.0350672	0.982905	+	+	0.0229378	0.378838	0.686795	0.614313	2.50007	0.012417	0.149056		0.191642
182	HPA053563	PPARGC1A	2	0	0	0.0585889	+	+	0.0432172	0.858966	0.528745	0.424825	2.49316	0.0126612	0.149056		0.244235
239	HPA066941	PPARA	5	0.412481	0	3.36724e-07	+	+	0.00340409	0.328779	0.951999	0.619752	2.32741	0.0199434	0.22458		0.0570258
27	HPA005938	PRTN3	1	0.0709169	0.247037	0.0702356	+	+	0.00777705	0.602969	0.549275	0.426974	2.28597	0.0222558	0.230571		0.103311
208	HPA060965	GP6	1	0.009	0.549542	0.0777	-	-	0.00981882	0.767336	0.811263	0.46667	-2.28597	0.0222558	0.230571		0.111572
113	HPA034789	MYC	2	0.06656	0.001	2.72931e-05	+	+	0.00529511	0.90508	0.902846	0.590064	2.25835	0.023924	0.23832		0.0806725
19	HPA003598	MAPK11	1	0.009	0.132665	0.0223514	+	+	0.0271089	0.504051	0.536851	0.293528	2.23763	0.0252453	0.242167		0.212764
171	HPA051420	PPARA	2	0	0.008	0.0118098	-	-	0.0417951	0.389375	0.324455	0.184782	-2.21	0.0271049	0.25072		0.244235
207	HPA060899	MRPL13	2	0.200524	0.0317058	0.229375	+	+	0.0249278	0.752477	0.547512	0.393076	2.19619	0.0280782	0.250768		0.201759
255	HPA071131	APRT	1	0.207057	0.001	0.674681	+	-	0.0758371	0.916369	0.53132	0.328176	-2.17547	0.0295947	0.255501		0.302044
3	HPA000909	RP2	1	0.0673959	0.448602	0.0148742	+	+	0.0380876	0.813329	0.514861	0.463234	2.0926	0.0363851	0.261771		0.244235
8	HPA001612	FBLN1	2	0	0.001	0.0137909	+	+	0.316067	0.776109	0.34338	0.189115	2.0926	0.0363851	0.261771		0.649035
18	HPA003563	C3	2	0	0.021	0.163981	+	+	0.176974	0.702631	0.301435	0.182493	2.12714	0.0334089	0.261771		0.50929
84	HPA027529	FGG	1	0.248681	0.111893	0.937738	-	-	0.0314326	0.804078	0.457849	0.298783	-2.0926	0.0363851	0.261771		0.220028
87	HPA027735	DBNL	1	0.533088	0.112641	0.728695	-	-	0.0556424	0.994543	0.417349	0.274739	-2.10641	0.0351688	0.261771		0.262632
220	HPA063302	VEGFA	1	0.251794	0.0374128	0.970322	+	+	0.0426248	0.606929	0.478063	0.355363	2.13404	0.0328399	0.261771		0.244235
41	HPA010115	CHIT1	1	0.251492	0.521	0.188491	+	+	0.0196576	0.359445	0.311888	0.251719	2.06497	0.0389256	0.272479		0.175563
58	HPA018531	FOS	3	0.391621	0.829831	0.274144	-	-	0.0107695	0.476979	0.166628	0.150297	-2.01663	0.0437343	0.298084		0.111572
193	HPA055967	MBOAT7	3	0.872493	0.001	5.43981e-05	-	+	0.00144153	0.954219	0.863798	0.153807	1.96138	0.0498349	0.330955		0.0331087
43	HPA010517	ENDOD1	2	0.809937	0.017	0.200154	-	-	0.187509	0.845256	0.56768	0.40508	-1.91995	0.0548646	0.343752		0.522202
78	HPA026796	FYB	2	0.116228	0.885909	0.183574	-	-	0.00912977	0.791809	0.657134	0.644085	-1.93375	0.0531434	0.343752		0.111572
203	HPA060195	NUDT5	0	0.429412	0.542352	0.430242	-	-	0.0577993	0.592484	0.48758	0.33962	-1.91303	0.0557436	0.343752		0.262632
49	HPA011325	PDGFB	1	0.197281	0.0514019	0.0451958	+	+	0.0573701	0.748158	0.521801	0.438595	1.85088	0.0641871	0.364805		0.262632
56	HPA017330	CALD1	2	0	0.012	0.0278847	+	+	0.221269	0.744748	0.311528	0.172961	1.85088	0.0641871	0.364805		0.579545
138	HPA043438	NFE2L2	3	0.0891805	0.334384	0.0241537	+	-	0.0126809	0.855184	0.655737	0.305344	1.86469	0.0622248	0.364805		0.126322
143	HPA045069	MAPK11	6	0.0317058	0	0.000106758	+	+	0.0104473	0.622602	0.439851	0.379981	1.83707	0.0662002	0.364805		0.111572
170	HPA051370	FGA	0	0.61704	0.583219	0.916111	+	+	0.0404219	0.464283	0.313728	0.231682	1.84397	0.0651872	0.364805		0.244235
39	HPA009174	VAPA	0	0.308754	0.526545	0.631325	-	+	0.0216322	0.508236	0.304653	0.202899	1.80944	0.0703826	0.379773		0.186758
23	HPA004751	PGR	2	0.38404	0.557044	0.136482	-	-	0.0746729	0.990047	0.488709	0.325601	-1.78182	0.0747793	0.385518		0.302044
61	HPA019493	LCP1	2	0.301036	0.001	0.188086	+	+	0.131639	0.659171	0.779209	0.631706	1.77491	0.0759128	0.385518		0.442786
228	HPA064428	IL6	2	0.0298393	0.001	0.0298801	+	-	0.0474702	0.652662	0.661716	0.415624	1.77491	0.0759128	0.385518		0.250914
33	HPA008719	PLAU	1	0.961254	0.112601	0.903692	+	-	0.0739232	0.89874	0.684245	0.471055	-1.7611	0.078222	0.389606		0.302044
121	HPA038072	GBE1	1	0.151648	0.0518552	0.0255079	-	+	0.12433	0.655425	0.339185	0.297977	1.74728	0.080588	0.393817		0.436531
96	HPA029773	ERCC1	4	0	0.0802435	6.30614e-09	+	+	0.669335	0.737861	0.461963	0.318671	1.69894	0.0893304	0.413153		0.839633
126	HPA039176	OTUB1	2	0	0.0312067	0.00255407	+	+	0.740503	0.733299	0.604566	0.469236	1.69894	0.0893304	0.413153		0.868181
156	HPA049525	IFNG	2	0.005	0	0.00726768	-	-	0.477016	0.753657	0.432069	0.284245	-1.71275	0.086758	0.413153		0.732088
51	HPA012640	PAWR	0	0.599857	0.144462	0.961634	+	+	0.0741961	0.504659	0.335857	0.209613	1.68513	0.0919639	0.417871		0.302044
20	HPA003742	DYNC1H1	2	0.339905	0.014	0.0135132	+	+	0.05077	0.817235	0.960053	0.854103	1.6575	0.0974178	0.42052		0.262632
53	HPA015584	SLC4A1	3	0.0585366	0.011	0.168655	-	-	0.14174	0.784506	0.677416	0.370523	-1.66441	0.0960307	0.42052		0.470648
166	HPA051239	PPARG	1	0.0868799	0.016	0.00156746	+	+	0.0289759	0.858843	0.654737	0.473926	1.66441	0.0960307	0.42052		0.218421
127	HPA039212	PRRC1	1	0.0263158	0.188351	0.475617	-	-	0.21481	0.831189	0.751919	0.496812	-1.62298	0.104594	0.444098		0.579545
189	HPA054943	CXCR4	1	0.452975	0.289458	0.0102164	-	+	0.0430242	0.501398	0.537047	0.371469	1.60916	0.107582	0.449413		0.244235
165	HPA051229	VNN2	3	0.012	0.590591	0.00618637	-	-	0.0605063	0.874854	0.784574	0.673452	-1.547	0.121863	0.499938		0.265613
234	HPA065037	CEBPA	2	0	0.002	0.000176671	+	+	0.0622657	0.619283	0.712485	0.595749	1.5401	0.123537	0.499938		0.26878
63	HPA019649	AKR1A1	1	0.001	0.176187	0.0608126	+	+	0.0600125	0.646729	0.649546	0.431997	1.52628	0.126939	0.505804		0.265613
132	HPA041981	SDHA	4	0.645688	0.727292	0.288119	+	+	0.0461333	0.638277	0.50356	0.423464	1.49866	0.133962	0.510238		0.250914
199	HPA059297	ITGB1	2	0.395951	0.023	0.856621	-	-	0.112289	0.8954	0.43222	0.408645	-1.50557	0.132178	0.510238		0.408822
209	HPA061355	CEBPB	4	0.006	0	4.1128e-06	+	+	0.0433776	0.712185	0.388245	0.161854	1.50557	0.132179	0.510238		0.244235
232	HPA064998	TNF	5	0	0.0803074	0.227349	+	+	0.428627	0.600244	0.442634	0.255983	1.48485	0.137585	0.51644		0.711631
13	HPA001816	SERPINC1	0	0.723843	0.620975	0.857385	+	-	0.106545	0.760992	0.335265	0.222187	-1.45722	0.145055	0.520968		0.394215
134	HPA042818	PSMB9	1	0.305293	0.114613	0.502656	-	-	0.254223	0.773281	0.708108	0.487328	-1.4365	0.150859	0.520968		0.609149
175	HPA051895	FABP5	2	0.016	0.569953	0.497433	+	+	0.240591	0.918415	0.386579	0.286147	1.44341	0.148905	0.520968		0.6061
205	HPA060686	RAB11A	5	0.193628	0.001	0.000727908	-	+	0.0546149	0.79367	0.884977	0.659278	1.46413	0.143159	0.520968		0.262632
225	HPA063911	SLC4A1	2	0.024	0.011	0.000569496	+	-	0.0521096	0.650479	0.429322	0.420288	-1.4365	0.150859	0.520968		0.262632
241	HPA067427	FYB	3	0	0	0.000520315	-	+	0.113649	0.643071	0.814344	0.574888	1.45722	0.145055	0.520968		0.408822
176	HPA052703	ARPC2	2	0.009	0.002	0.63187	+	+	0.221772	0.514911	0.487605	0.391056	1.42269	0.154826	0.527631		0.579545
9	HPA001618	VCAM1	1	0.812292	0.100499	0.349037	+	-	0.251851	0.794659	0.689803	0.44772	-1.39506	0.162996	0.528404		0.609149
93	HPA029635	PSMB1	5	0.353905	0.009	0.115515	+	+	0.130663	0.847971	0.448329	0.523801	1.37435	0.169334	0.528404		0.442786
100	HPA030178	MICAL1	0	0.006	0.162446	0.0889931	+	+	0.100874	0.541162	0.608393	0.398073	1.37435	0.169334	0.528404		0.384213
131	HPA041937	BLVRB	0	0.228909	0.0823663	0.00229095	+	+	0.0565452	0.637003	0.417215	0.248699	1.39506	0.162996	0.528404		0.262632
196	HPA057179	CXCL8	2	0	0.0968689	0.0826737	-	+	0.885231	0.581569	0.251528	0.184965	1.38125	0.167201	0.528404		0.928238
237	HPA066556	MYC	0	0.6377	0.412469	0.796815	-	+	0.064182	0.506471	0.327466	0.207829	1.40888	0.158871	0.528404		0.27251
252	HPA070471	PPARGC1A	1	0.32677	0.985	0.217346	-	-	0.14743	0.877495	0.772053	0.542781	-1.38125	0.167201	0.528404		0.470823
119	HPA035769	MMRN1	1	0.432418	0.234237	0.425298	-	-	0.272268	0.777758	0.712655	0.478715	-1.36744	0.171487	0.528753		0.6124
81	HPA027305	NFKB1	1	0.0971117	0.13654	0.0273897	+	+	0.0773191	0.863686	0.58586	0.451108	1.34672	0.17807	0.54259		0.302044
16	HPA002082	VWF	2	0.162443	0.011	0.11699	+	-	0.172651	0.838558	0.647995	0.493595	1.33291	0.182562	0.545882		0.502433
24	HPA004819	PGR	1	0.44234	0.645592	0.789385	-	+	0.418754	0.641021	0.319848	0.223857	1.30528	0.191796	0.545882		0.70472
111	HPA034652	PDIA6	2	0	0.135363	0.161918	+	+	0.472371	0.572828	0.436553	0.321454	1.3191	0.187137	0.545882		0.732088
117	HPA035034	GCA	3	0.644034	0.007	0.524192	-	-	0.279937	0.673032	0.378291	0.343295	-1.30528	0.191796	0.545882		0.614437
151	HPA048828	THPO	3	0.0652734	0.005	0.0142843	+	+	0.053484	0.712871	0.513163	0.339733	1.30528	0.191796	0.545882		0.262632
246	HPA068410	PALB2	1	0.28059	0.0539873	0.0923094	-	-	0.124723	0.758055	0.345492	0.214052	-1.30528	0.191796	0.545882		0.436531
80	HPA027198	GIMAP4	1	0.005	0.113999	0.17552	+	+	0.324499	0.701386	0.587753	0.384737	1.29147	0.19654	0.553304		0.649035
227	HPA064406	OGG1	5	0.023	0	0.109451	-	+	0.0295164	0.273039	0.202532	0.273069	1.27075	0.203817	0.567619		0.218421
46	HPA010614	PNKD	1	0.331785	0.315707	0.526551	-	-	0.2959	0.716486	0.535256	0.360584	-1.25694	0.208775	0.575243		0.633372
106	HPA031303	APP	2	0.009	0.235941	0.257034	-	+	0.307661	0.944816	0.601282	0.448078	1.25003	0.211287	0.576036		0.64214
103	HPA030875	SRC	0	0.344033	0.001	0.34218	-	-	0.270472	0.640058	0.37607	0.216403	-1.22241	0.221553	0.581643		0.6124
115	HPA034796	VCAM1	1	0.005	0.123972	0.185205	+	+	0.150455	0.732696	0.562334	0.453085	1.23622	0.216376	0.581643		0.470823
192	HPA055893	MYC	1	0.009	0.213039	0.899733	+	+	0.271246	0.758849	0.566331	0.415256	1.2086	0.226818	0.581643		0.6124
198	HPA058901	PPARA	2	0.175441	0.0567986	0.0104437	+	+	0.180815	0.909219	0.725878	0.545564	1.2086	0.226818	0.581643		0.514628
224	HPA063904	PEBP1	1	0.203713	0.591751	0.210678	-	-	0.257735	0.695924	0.333243	0.215089	-1.22931	0.218954	0.581643		0.609149
243	HPA067937	CEBPA	2	0.258816	0.075976	0.872601	+	-	0.184098	0.64498	0.495986	0.250871	1.2155	0.224175	0.581643		0.518275
28	HPA006168	NFATC1	1	0.214624	0.023622	0.52992	-	-	0.371477	0.741442	0.481123	0.300693	-1.15335	0.248768	0.626614		0.693583
45	HPA010575	CHIT1	2	0.381096	0.83478	0.484653	+	+	0.223762	0.493273	0.34493	0.260015	1.14644	0.251613	0.626614		0.579545
221	HPA063461	RELA	2	0.0786117	0.0460346	0.0188417	+	+	0.148724	0.843098	0.543269	0.437341	1.14644	0.251613	0.626614		0.470823
26	HPA005707	LTBP1	1	0.678993	0.435384	0.835274	-	-	0.222493	0.725249	0.531868	0.334462	-1.11881	0.263219	0.637138		0.579545
30	HPA007893	CYB5B	0	0.64595	0.023	0.39967	-	-	0.216292	0.817343	0.371534	0.257108	-1.12572	0.260284	0.637138		0.579545
206	HPA060730	RSU1	1	0	0.02	0.330697	-	+	0.549421	0.730436	0.484104	0.306917	1.11881	0.263219	0.637138		0.779214
7	HPA001462	APP	1	0.346806	0.780178	0.22754	-	+	0.168001	0.776039	0.456158	0.366251	1.07047	0.284408	0.640535		0.496885
32	HPA008428	PGR	4	0.0353488	0	1.41921e-05	+	+	0.147172	0.590162	0.380128	0.290736	1.07738	0.281312	0.640535		0.470823
35	HPA008793	MUTYH	1	0.147203	0.0841857	0.251657	-	+	0.153995	0.612496	0.41514	0.274143	1.0981	0.272163	0.640535		0.474817
65	HPA019827	NUDT5	2	0.25203	0.080668	0.552241	-	+	0.412016	0.699838	0.634657	0.425532	-1.08428	0.278239	0.640535		0.70472
136	HPA043041	HAGH	6	0.009	0	0.0122931	-	-	0.0405518	0.778715	0.719443	0.334044	-1.07738	0.281312	0.640535		0.244235
167	HPA051244	TP53	0	0.022	0.149513	0.932966	+	+	0.386283	0.748321	0.534283	0.347599	1.08428	0.278239	0.640535		0.693583
174	HPA051697	RAB11A	0	0.023	0.018	0.27522	-	+	0.257461	0.658762	0.499681	0.306146	1.07047	0.284408	0.640535		0.609149
188	HPA054392	CRISP3	0	0.122095	0.488163	0.809429	+	-	0.33862	0.689618	0.406155	0.254252	-1.08428	0.278239	0.640535		0.667331
258	HPA072271	PPARGC1A	0	0.018	0.011	0.853613	-	+	0.373626	0.77459	0.523265	0.3491	1.06356	0.287526	0.641976		0.693583
73	HPA023951	GLOD4	1	0.002	0	0.645219	-	-	0.345653	0.737757	0.469382	0.286609	-1.05666	0.290668	0.643444		0.667331
226	HPA064139	NFATC1	1	0.19062	0.0891204	0.352523	-	+	0.490028	0.76411	0.580416	0.376706	-1.03594	0.30023	0.65898		0.732088
153	HPA049318	ARRB1	2	0.015	0.004	0.661051	-	+	0.309913	0.57665	0.398369	0.299088	1.00141	0.31663	0.689135		0.64214
86	HPA027734	AKR1A1	1	0.14152	0	0.86784	+	-	0.48122	0.84954	0.404894	0.248083	-0.980689	0.326746	0.705227		0.732088
184	HPA053579	LMNB1	5	0.154979	0	0.0132126	+	-	0.078135	0.462984	0.362217	0.28562	-0.973783	0.330164	0.706715		0.302044
190	HPA055037	TNF	1	0.001	0.004	0.269996	+	+	0.283783	0.544052	0.400439	0.256548	0.966877	0.333606	0.708228		0.616275
44	HPA010552	CCL5	0	0.728257	0.454852	0.684797	-	-	0.322135	0.728278	0.44064	0.26042	-0.932345	0.351158	0.710546		0.649035
90	HPA029159	CTNNB1	2	0.01	0.017	0.38693	+	+	0.640238	0.724121	0.439046	0.360071	0.946158	0.344068	0.710546		0.833275
135	HPA042965	THPO	6	0.0527273	0	1.42289e-07	+	+	0.0468381	0.336845	0.268068	0.162101	0.946158	0.344068	0.710546		0.250914
152	HPA049176	CFH	0	0.503967	0.755362	0.448887	+	-	0.229776	0.607559	0.42582	0.318589	0.932345	0.351158	0.710546		0.589229
183	HPA053570	BST1	0	0.0290742	0.165334	0.52863	-	+	0.490403	0.750035	0.531537	0.359466	0.932345	0.351158	0.710546		0.732088
247	HPA068520	AP1B1	4	0.004	0	0.307969	+	+	0.150881	0.440518	0.365847	0.23454	0.946158	0.344068	0.710546		0.470823
160	HPA050524	LMNB1	3	0.0732533	0.0824571	0.134139	-	+	0.380765	0.80929	0.494183	0.310397	0.911627	0.361965	0.726737		0.693583
191	HPA055838	CAT	0	0.216925	0.610919	0.333699	+	-	0.300468	0.807778	0.551449	0.376529	-0.890908	0.372979	0.743088		0.637878
149	HPA048284	LYZ	3	0.001	0	0.654683	-	+	0.91496	0.747185	0.448689	0.346275	0.884002	0.376695	0.744764		0.940375
17	HPA002643	CASP3	1	0.009	0.263831	0.438644	+	-	0.157421	0.646295	0.303161	0.1943	-0.863283	0.387982	0.749906		0.479672
82	HPA027495	FABP5	1	0.286625	0.0604128	0.0843864	+	-	0.652536	0.866208	0.39697	0.289785	-0.863283	0.387982	0.749906		0.838407
223	HPA063663	PPARG	3	0.631265	0	0.0838484	-	+	0.0307349	0.594843	0.755495	0.409003	0.870189	0.384197	0.749906		0.220028
110	HPA031417	AGA	0	0.004	0.014	0.672736	+	-	0.561661	0.710546	0.518352	0.345206	0.835658	0.403347	0.77383		0.786325
98	HPA030176	MICAL1	2	0.682767	0.393154	0.0116318	+	-	0.490405	0.528677	0.425907	0.288065	-0.821845	0.411165	0.777312		0.732088
253	HPA070636	PSMB9	2	0.0284327	0.11616	0.431907	+	+	0.679958	0.636905	0.427514	0.333319	0.821845	0.411165	0.777312		0.839633
109	HPA031416	AGA	0	0.0415954	0.014	0.454587	+	+	0.44454	0.723087	0.500964	0.332676	0.814939	0.415107	0.779078		0.71936
71	HPA023312	PSMB6	3	0.0288462	0	0.000518031	-	+	0.25851	0.924593	0.540692	0.351059	0.808033	0.419072	0.78086		0.609149
60	HPA019137	GIMAP4	2	0	0.0755116	0.0407157	-	+	0.959941	0.64411	0.39819	0.333938	0.752783	0.451581	0.780973		0.974999
69	HPA021623	GLOD4	1	0.917783	0.006	0.687051	-	-	0.351702	0.685684	0.40498	0.246919	-0.773501	0.439226	0.780973		0.667331
88	HPA027801	CCND1	3	0.018	0	0.0135701	-	+	0.130406	0.312974	0.273187	0.200159	0.725158	0.468355	0.780973		0.442786
92	HPA029524	SEPT7	0	0.001	0.07886	0.569741	+	+	0.822309	0.724597	0.483748	0.329488	0.725158	0.468355	0.780973		0.899222
97	HPA029906	PLEC	0	0.02	0.104106	0.287323	+	-	0.725091	0.700577	0.472428	0.318765	0.725158	0.468355	0.780973		0.857527
99	HPA030177	MICAL1	1	0.254944	0.859068	0.216015	-	+	0.350444	0.734065	0.47247	0.300903	-0.745876	0.455742	0.780973		0.667331
107	HPA031345	SLC2A1	4	0.0263158	0.013	0.661618	-	+	0.759341	0.771278	0.494157	0.366862	0.704439	0.48116	0.780973		0.881925
112	HPA034653	PDIA6	2	0	0	0.169105	-	+	0.439134	0.490656	0.397429	0.28131	0.745876	0.455742	0.780973		0.71936
114	HPA034790	MYC	1	0.118927	0.922989	0.380518	-	+	0.375861	0.867193	0.438153	0.322436	-0.73897	0.459925	0.780973		0.693583
129	HPA041698	BLVRB	0	0.666016	0.001	0.162121	+	+	0.273542	0.701973	0.452631	0.262288	0.745876	0.455742	0.780973		0.6124
145	HPA045168	PARP1	1	0.382879	0.0289173	0.466301	+	-	0.276504	0.680147	0.355225	0.222827	-0.697532	0.48547	0.780973		0.6124
150	HPA048565	ASAP1	0	0.0567376	0.277534	0.255993	-	-	0.285533	0.758046	0.387064	0.251778	-0.745876	0.455742	0.780973		0.616275
157	HPA049548	RSU1	1	0.0492514	0	0.659619	-	-	0.678553	0.738808	0.516109	0.331738	-0.697532	0.48547	0.780973		0.839633
158	HPA050121	BST1	4	0.537078	0.0784195	0.154214	-	+	0.106047	0.463371	0.345643	0.18599	0.759689	0.447441	0.780973		0.394215
195	HPA057000	PALB2	2	0.323121	0.759272	0.00634852	+	+	0.241036	0.848512	0.658293	0.402769	0.759689	0.447441	0.780973		0.6061
201	HPA059851	PALB2	2	0.183952	0.45111	0.994162	-	+	0.397395	0.606641	0.351459	0.247889	0.697532	0.48547	0.780973		0.693583
217	HPA063136	PPARGC1A	0	0.019	0.0682884	0.305634	+	-	0.261926	0.762396	0.445264	0.310864	-0.732064	0.46413	0.780973		0.61116
219	HPA063270	IL10	2	0	0.002	0.035611	+	-	0.318627	0.99841	0.47047	0.399342	0.780408	0.435151	0.780973		0.649035
235	HPA065226	AP1B1	1	0	0.017	0.811262	+	+	0.456979	0.62218	0.457166	0.235835	0.718251	0.472602	0.780973		0.72612
244	HPA068332	PALB2	3	0.894576	0.874529	0.267999	+	+	0.208864	0.840249	0.602546	0.462975	0.725158	0.468355	0.780973		0.575487
250	HPA069354	NFATC1	0	0.584623	0.810545	0.7846	+	-	0.478664	0.698087	0.413451	0.267697	-0.704439	0.48116	0.780973		0.732088
257	HPA071732	NFATC1	0	0.002	0.008	0.603224	+	+	0.581836	0.777046	0.516723	0.335416	0.697532	0.48547	0.780973		0.799873
187	HPA054226	ARRB1	1	0.021	0	0.815793	-	-	0.670084	0.641444	0.36319	0.267081	-0.690626	0.4898	0.783076		0.839633
66	HPA019869	GSTP1	0	0.618154	0.0868448	0.414202	-	-	0.791577	0.73214	0.436734	0.295463	-0.676814	0.498524	0.791557		0.883672
108	HPA031415	AGA	2	0.06848	0	0.898539	+	-	0.444524	0.787188	0.403667	0.205526	0.663001	0.50733	0.791557		0.71936
180	HPA053326	CFH	1	0.85447	0.0589091	0.681565	-	+	0.415825	0.59113	0.402431	0.303771	0.669907	0.502917	0.791557		0.70472
230	HPA064582	SDHA	1	0.742154	0.45847	0.779233	-	-	0.610892	0.781913	0.5703	0.368641	-0.663001	0.50733	0.791557		0.810597
240	HPA067049	PPARA	3	0.206084	0.016	0.0986495	+	-	0.91077	0.844577	0.478911	0.266411	-0.656095	0.511763	0.793692		0.940375
55	HPA017071	DYSF	6	0	0	7.23293e-05	-	+	0.815347	0.664325	0.594425	0.228436	0.642282	0.52069	0.80273		0.898616
48	HPA011136	ASAP1	0	0.018	0.530252	0.483959	-	+	0.689222	0.67478	0.437976	0.295199	0.62847	0.529696	0.811783		0.842022
202	HPA059976	LTF	2	0.298877	0.01	0.00815475	-	-	0.706398	0.945279	0.621347	0.320493	-0.621564	0.534229	0.813913		0.854939
159	HPA050182	ERCC1	1	0.015	0.137174	0.613551	+	+	0.657129	0.667912	0.4413	0.275242	0.607751	0.543353	0.822973		0.838407
146	HPA045578	RAB5B	2	0.0410256	0.001	0.955498	-	+	0.378065	0.626461	0.355925	0.239522	-0.600847	0.547942	0.825099		0.693583
21	HPA003900	SLC2A4	2	0.250914	0.104862	0.887772	+	+	0.491828	0.772459	0.621269	0.439392	0.593939	0.552553	0.826783		0.732088
37	HPA008932	ENDOD1	2	0.95749	0.0481928	0.136236	-	-	0.992658	0.761166	0.474351	0.320214	-0.580126	0.56183	0.826783		0.992658
62	HPA019596	THPO	0	0.0870324	0	0.137076	+	-	0.4217	0.732728	0.573739	0.36845	0.580126	0.56183	0.826783		0.70472
169	HPA051326	ITGB1	1	0.369457	0.440911	0.614504	+	-	0.35299	0.581315	0.367693	0.231245	-0.587032	0.557182	0.826783		0.667331
163	HPA051182	IL10	0	0.272928	0	0.781797	+	-	0.507491	0.694241	0.538203	0.345822	0.57322	0.566496	0.82894		0.745784
77	HPA026430	MAP2K1	1	0.0678025	0	0.0155354	-	+	0.553573	0.705638	0.450027	0.292194	0.559407	0.575884	0.837592		0.779214
185	HPA053743	CCL5	2	0	0.183957	0.0130139	-	+	0.305542	0.652257	0.387471	0.264827	0.545595	0.585345	0.837592		0.64214
233	HPA065007	PPARG	2	0.0829579	0	0.864053	+	-	0.255958	0.666202	0.445721	0.312789	0.545595	0.585345	0.837592		0.609149
245	HPA068337	RAB5B	2	0.002	0	0.0943297	-	+	0.789789	0.712054	0.492913	0.254353	-0.545595	0.585345	0.837592		0.883672
162	HPA051060	LYZ	0	0	0.0924184	0.807198	-	+	0.509667	0.721893	0.421521	0.282944	-0.51797	0.604479	0.85552		0.745784
197	HPA058858	RASA3	2	0.005	0.004	0.84208	+	-	0.615579	0.786139	0.489617	0.254515	0.51797	0.604479	0.85552		0.810597
116	HPA035033	GCA	1	0.32765	0.0867542	0.200543	+	-	0.711853	0.688828	0.476881	0.295907	0.504157	0.614151	0.859811		0.856658
179	HPA053280	PSMB9	0	0.0617508	0.746743	0.0656187	-	+	0.349104	0.570556	0.346875	0.216949	0.504157	0.614151	0.859811		0.667331
214	HPA062122	SDPR	2	0.002	0.001	0.566573	+	+	0.740803	0.675745	0.498345	0.276488	0.497251	0.619012	0.861958		0.868181
11	HPA001814	SOD2	0	0.105383	0.0692802	0.697667	+	-	0.52183	0.647602	0.429699	0.290654	0.476532	0.633695	0.868397		0.750856
144	HPA045155	NFATC1	3	0.183572	0.0310651	0.287748	+	-	0.842588	0.916176	0.484861	0.266868	-0.476532	0.633695	0.868397		0.909293
236	HPA066482	GP6	2	0.0475036	0.0460499	0.295934	+	-	0.553232	0.649117	0.398512	0.263053	-0.483438	0.628785	0.868397		0.779214
6	HPA001325	IL6	1	0.684097	0.003	0.423752	-	-	0.574633	0.773719	0.455965	0.28359	-0.442001	0.658489	0.897624		0.799873
5	HPA001163	LGALS1	2	0.216259	0.10439	0.518377	+	-	0.389333	0.505235	0.422705	0.248606	0.435095	0.663494	0.899712		0.693583
173	HPA051629	THPO	3	0	0	0.473409	+	+	0.765956	0.495679	0.508848	0.430078	0.421282	0.673549	0.90859		0.883672
172	HPA051623	CXCR4	2	0.535873	0.768933	0.0533497	-	+	0.883317	0.681517	0.495273	0.29436	0.414376	0.678599	0.910659		0.928238
40	HPA009284	VAPA	2	0.150943	0.008	0.110713	-	+	0.654486	0.635579	0.387286	0.264929	-0.386751	0.698941	0.918912		0.838407
57	HPA018479	AK2	1	0.614896	0.0879229	0.289969	-	-	0.793782	0.674177	0.404563	0.292507	-0.386751	0.698941	0.918912		0.883672
75	HPA025967	PLEC	1	0.0398551	0.278672	0.523466	-	+	0.922586	0.526549	0.385162	0.290844	0.393657	0.693834	0.918912		0.944466
154	HPA049358	RSU1	1	0.0330803	0.018	0.145962	-	-	0.796915	0.667666	0.414122	0.328271	0.386751	0.698941	0.918912		0.883672
1	HPA000234	RP2	0	0.0684979	0.173201	0.662222	+	+	0.991845	0.718917	0.448485	0.302974	0.27625	0.782356	0.918993		0.992658
2	HPA000687	LGALS1	1	0.0406725	0.002	0.079371	+	-	0.71526	0.671922	0.420182	0.313994	-0.338407	0.735057	0.918993		0.856658
4	HPA001130	LGALS1	2	0.182546	0.413514	0.252335	+	-	0.780157	0.764848	0.441802	0.26129	-0.290063	0.771768	0.918993		0.883672
10	HPA001642	FBLN1	0	0.528445	0.599521	0.482256	+	+	0.608791	0.666159	0.434568	0.290561	0.338407	0.735057	0.918993		0.810597
14	HPA001833	LTF	2	0.571317	0.945783	0.270963	+	-	0.798375	0.934048	0.553211	0.29197	-0.290063	0.771768	0.918993		0.883672
36	HPA008819	PEBP1	2	0.101629	0.005	0.0233657	+	+	0.518475	0.76672	0.516292	0.370793	0.331501	0.740266	0.918993		0.750196
38	HPA009074	ENDOD1	1	0.190677	0.284336	0.877905	-	-	0.593434	0.678424	0.543348	0.320661	-0.241719	0.808998	0.918993		0.80471
59	HPA019135	GIMAP4	2	0.193151	0.167853	0.827344	-	-	0.866987	0.618709	0.385737	0.322874	-0.241719	0.808998	0.918993		0.920285
64	HPA019779	GSTP1	0	0.002	0.022	0.211717	+	-	0.680783	0.729033	0.496756	0.343642	0.262438	0.792984	0.918993		0.839633
67	HPA020432	C3	0	0.0659845	0.618111	0.652091	+	-	0.586828	0.701728	0.447519	0.306263	-0.345313	0.729859	0.918993		0.799939
68	HPA021019	TGM2	3	0.796469	0.410677	0.0201126	-	+	0.769143	0.492751	0.415625	0.238416	-0.262438	0.792984	0.918993		0.883672
89	HPA028722	UFC1	2	0.237138	0.373225	0.39588	-	-	0.421743	0.616756	0.442099	0.31227	-0.331501	0.740266	0.918993		0.70472
95	HPA029637	PSMB1	2	0.01	0.0726846	0.772723	-	+	0.668988	0.777212	0.390054	0.322807	-0.248625	0.803651	0.918993		0.839633
102	HPA030848	SH3BGRL3	1	0.41509	0.003	0.152553	-	-	0.824551	0.625201	0.435522	0.334963	-0.338407	0.735057	0.918993		0.899222
104	HPA031067	PYGB	2	0.665566	0.963764	0.0298385	-	+	0.615759	0.725007	0.372428	0.25593	0.310782	0.755967	0.918993		0.810597
118	HPA035624	CCL5	0	0.489827	0.10258	0.0462705	+	-	0.583691	0.721823	0.44484	0.298823	-0.345313	0.729859	0.918993		0.799873
120	HPA037445	CFP	0	0.0529703	0.001	0.806298	-	-	0.64011	0.721222	0.412347	0.28063	-0.366032	0.714341	0.918993		0.833275
123	HPA038074	GBE1	4	0	0	1.36078e-06	-	+	0.276644	0.730002	0.511681	0.325988	-0.345313	0.729859	0.918993		0.6124
124	HPA038075	GBE1	2	0.001	0.623701	0.00579733	-	+	0.515567	0.576904	0.375047	0.312767	-0.283157	0.777057	0.918993		0.750178
125	HPA038510	SUV420H1	1	0.64501	0.0598897	0.0650931	+	-	0.325771	0.644587	0.415121	0.303837	0.27625	0.782356	0.918993		0.649035
130	HPA041751	CLC	0	0.650023	0.0956938	0.129026	+	-	0.990159	0.718774	0.447568	0.299987	-0.366032	0.714341	0.918993		0.992658
137	HPA043282	CRISP3	2	0.0230263	0.0833989	0.362033	+	-	0.787572	0.624432	0.420442	0.35433	0.290063	0.771768	0.918993		0.883672
155	HPA049469	HAGH	1	0.100545	0.009	0.0464281	-	-	0.389135	0.685248	0.518884	0.404816	0.310782	0.755967	0.918993		0.693583
177	HPA052734	CEBPA	2	0	0.0322119	0.00117176	+	-	0.258712	0.557528	0.549689	0.435326	-0.290063	0.771768	0.918993		0.609149
200	HPA059481	CFP	3	0.243856	0	9.08723e-06	+	+	0.346807	0.875958	0.504091	0.430693	0.296969	0.76649	0.918993		0.667331
212	HPA061809	PRDX2	5	0	0.001	0.00204391	-	-	0.901605	0.536397	0.550364	0.37205	0.248625	0.803651	0.918993		0.940375
218	HPA063176	PPARGC1A	8	0	0.255512	0.0878863	-	+	0.676	0.885534	0.575247	0.408981	-0.248625	0.803651	0.918993		0.839633
222	HPA063648	SUV420H1	5	0.0376079	0.0567442	0.178676	-	+	0.616555	0.687687	0.504659	0.23598	0.241719	0.808998	0.918993		0.810597
229	HPA064514	TNF	1	0.053527	0.006	0.896585	-	-	0.751613	0.643083	0.27771	0.185088	0.283157	0.777057	0.918993		0.876882
238	HPA066891	TNFRSF10C	2	0	0	0.723737	-	+	0.910935	0.661462	0.444585	0.295871	0.303876	0.761223	0.918993		0.940375
251	HPA070456	CORO1B	1	0.149769	0.0637899	0.564733	+	-	0.48861	0.637548	0.425347	0.336603	-0.379844	0.704061	0.918993		0.732088
54	HPA017068	PNKD	6	0.002	0.0516279	0.824413	-	+	0.792344	0.94087	0.477788	0.182238	-0.227907	0.819719	0.927106		0.883672
50	HPA011972	PDGFB	0	0.002	0.001	0.131415	-	-	0.449947	0.621094	0.394641	0.254658	-0.207188	0.835863	0.941255		0.71936
31	HPA008352	ARPC2	0	0.009	0.216002	0.946797	+	+	0.88446	0.721657	0.439176	0.295818	0.179563	0.857496	0.946912		0.928238
76	HPA026322	PSMB2	2	0.001	0	0.560446	-	+	0.860679	0.742063	0.487236	0.251664	0.186469	0.852077	0.946912		0.917349
105	HPA031302	APP	0	0.0665455	0.0951566	0.426497	-	+	0.826313	0.707821	0.432038	0.291106	0.16575	0.868353	0.946912		0.899222
133	HPA042555	ITGA1	2	0.003	0	0.0402488	+	+	0.579217	0.620174	0.409476	0.319496	0.165751	0.868353	0.946912		0.799873
142	HPA044696	AP1B1	2	0.009	0.0288462	0.0691908	-	+	0.394554	0.758528	0.454295	0.262029	0.172657	0.862921	0.946912		0.693583
164	HPA051215	FABP5	0	0	0	0.92082	-	+	0.68819	0.724006	0.417689	0.279885	-0.186469	0.852077	0.946912		0.842022
168	HPA051282	CAT	1	0.874031	0.206554	0.0452661	+	-	0.601256	0.721051	0.657164	0.483154	0.186469	0.852077	0.946912		0.810597
178	HPA052893	AP1B1	3	0.005	0.143191	0.120846	-	+	0.504584	0.788817	0.735177	0.571796	-0.158844	0.873792	0.946912		0.745784
254	HPA070796	PLAU	3	0.007	0.004	0.00330124	-	+	0.168826	0.581053	0.526393	0.281287	0.158844	0.873792	0.946912		0.496885
94	HPA029636	PSMB1	2	0.005	0	0.632569	-	+	0.399011	0.650419	0.401742	0.194553	-0.138125	0.890141	0.960611		0.693583
91	HPA029304	SLC2A4	2	0	0	0.0144521	+	-	0.529036	0.771504	0.652068	0.433542	0.131219	0.895602	0.962494		0.757019
34	HPA008732	MUTYH	3	0.244833	0.0314961	0.0146825	-	+	0.43306	0.84669	0.779357	0.430214	0.117406	0.906538	0.964128		0.714411
148	HPA048214	GP6	3	0.0808361	0.0551615	0.287754	-	+	0.460932	0.429551	0.324799	0.282016	0.1105	0.912013	0.964128		0.727935
161	HPA050927	PPARGC1A	2	0.0897744	0.151384	0.404545	+	+	0.704728	0.784795	0.616817	0.405333	0.1105	0.912013	0.964128		0.854939
210	HPA061464	MPO	1	0.250026	0.003	0.548851	+	-	0.838486	0.658719	0.412279	0.295466	-0.117406	0.906538	0.964128		0.908652
52	HPA012862	PAWR	2	0	0.446563	0.144384	+	+	0.646464	0.701284	0.432642	0.365034	-0.0414376	0.966947	0.989879		0.837171
85	HPA027588	CASP4	5	0.522643	0.296222	0.00483387	+	-	0.39124	0.7236	0.698893	0.508045	-0.0483438	0.961442	0.989879		0.693583
122	HPA038073	GBE1	3	0	0.0399798	0.00142166	+	-	0.408232	0.767124	0.706593	0.547358	0.0414376	0.966947	0.989879		0.70472
139	HPA044220	PSMD9	0	0.005	0.006	0.657476	-	+	0.954483	0.717044	0.448445	0.301568	0.0552501	0.955939	0.989879		0.973272
141	HPA044456	TNFRSF10C	0	0.0658664	0.003	0.022864	-	-	0.721048	0.715788	0.49015	0.343928	0.0483438	0.961442	0.989879		0.856658
186	HPA053984	VEGFA	5	0	0.0277338	1.65079e-05	+	+	0.165969	0.690916	0.470129	0.465577	0.0552501	0.955939	0.989879		0.496885
242	HPA067936	THPO	0	0.0295898	0	0.943662	-	+	0.968388	0.718071	0.447993	0.300329	0.0621564	0.950438	0.989879		0.979736
248	HPA068652	CFP	1	0.002	0.0331263	0.121115	-	+	0.911926	0.676861	0.432967	0.335251	0.0483438	0.961442	0.989879		0.940375
194	HPA056379	MAPT	3	0.0816327	0	0.152208	+	-	0.449336	0.699024	0.410954	0.322871	-0.0345313	0.972453	0.991596		0.71936
147	HPA045822	CXCL8	3	0.001	0.021	0.580174	+	+	0.854319	0.992869	0.509613	0.286207	0.027625	0.977961	0.993302		0.914333
15	HPA001920	NFKB1	1	0.0839199	0.0705587	0.207979	+	-	0.852574	0.7201	0.520002	0.339493	0	1	1		0.914333
74	HPA025021	TNFRSF10C	2	0.128047	0	0.00272167	+	-	0.4845	0.464383	0.451596	0.228613	0.0138125	0.98898	1		0.732088
83	HPA027514	OGG1	4	0.001	0.01	0.912167	+	-	0.77381	0.770197	0.465034	0.245468	0	1	1		0.883672
128	HPA040113	CORO1B	1	0.20727	0.0594796	0.531006	-	+	0.719342	0.661427	0.416949	0.3182	0.00690626	0.99449	1		0.856658
