# Supplementary material for: Molecular Profiling for Predictors of Radiosensitivity in Patients with Breast or Head-and-Neck Cancer
Source: Cancers (Basel). 2020 Mar 22;12(3):753. doi: 10.3390/cancers12030753 (PMC7140105; doi:10.3390/cancers12030753)
Supplement: Supplementary file 1 [file cancers-12-00753-s001.zip › Supplementary files/Table S2.xlsx]

## Sheet: Validation assay
Antibody	Protein	RR vs RS
		Z stat	P value	FDR
HPA019596	THPO	4.49783	6.86498e-06	8.92447e-05
HPA048828	THPO	3.64698	0.000265343	0.00172473
HPA011018	STIM1	3.54015	0.000399901	0.0017329
HPA011088	STIM1	3.07683	0.00209217	0.00679956
HPA051629	THPO	2.93381	0.00334827	0.00870551
HPA012123	STIM1	2.47851	0.0131934	0.0285857
HPA030603	THPO	1.40905	0.158821	0.294953
HPA042965	THPO	1.17911	0.238355	0.387326
CAB37288	STIM1	0.98364	0.325292	0.469867
CAB37128	STIM1	0.67857	0.49741	0.646633
HPA076834	THPO	-0.587393	0.556939	0.658201
Rabbit_IgG	Control	0.422003	0.673023	0.729108
Bare_bead	Control	0	1	1
