# Supplementary material for: Molecular Profiling for Predictors of Radiosensitivity in Patients with Breast or Head-and-Neck Cancer
Source: Cancers (Basel). 2020 Mar 22;12(3):753. doi: 10.3390/cancers12030753 (PMC7140105; doi:10.3390/cancers12030753)
Supplement: Supplementary file 1 [file cancers-12-00753-s001.zip › Supplementary files/Table S3.xlsx]

## Sheet: SNP analysis
Allele frequencies:
	Overall		RR		RS		RR vs RS		HWE
	Major allele freq.	Minor allele freq.	Major allele freq.	Minor allele freq.	Major allele freq.	Minor allele freq.	Fisher's test p-value	OR	RR	RS
rs10434	0.475	0.525	0.5	0.5	0.45283	0.54717	0.570891	1.20833	0.761791	1
rs2010963	0.755	0.245	0.819149	0.180851	0.698113	0.301887	0.0500937	1.95866	1	0.91798
rs25648	0.825	0.175	0.787234	0.212766	0.858491	0.141509	0.197401	0.60989	1	0.860957
rs3025039	0.905	0.095	0.893617	0.106383	0.915094	0.0849057	0.636411	0.779381	1	1
rs699947	0.49	0.51	0.414894	0.585106	0.556604	0.443396	0.0487232	0.564869	0.766295	0.898437
rs12435848	0.84	0.16	0.861702	0.138298	0.820755	0.179245	0.447595	1.36074	0.849129	0.784943
rs2284999	0.935	0.065	0.957447	0.0425532	0.915094	0.0849057	0.262525	2.08763	1	1
rs2301106	0.895	0.105	0.904255	0.0957447	0.886792	0.113208	0.818273	1.20567	1	1
rs2301113	0.78	0.22	0.797872	0.202128	0.764151	0.235849	0.610604	1.21832	0.885149	0.907199
rs4899056	0.925	0.075	0.946809	0.0531915	0.90566	0.0943396	0.29676	1.85417	1	1
rs1042522	0.745	0.255	0.734043	0.265957	0.754717	0.245283	0.748025	0.897	0.370774	0.898515
Genotype frequencies:
SNP	Overall			RR			RS			F-H p-val
	wild-type homoz.	heteroz.	mutant homoz.	wild-type homoz.	heteroz.	mutant homoz.	wild-type homoz.	heteroz.	mutant homoz.	RR vs RS
rs10434	0.21	0.53	0.26	0.212766	0.574468	0.212766	0.207547	0.490566	0.301887	0.620417
rs2010963	0.57	0.37	0.06	0.680851	0.276596	0.0425532	0.471698	0.45283	0.0754717	0.0957729
rs25648	0.69	0.27	0.04	0.617021	0.340426	0.0425532	0.754717	0.207547	0.0377358	0.314894
rs3025039	0.81	0.19	0	0.787234	0.212766	0	0.830189	0.169811	0	0.618113
rs699947	0.25	0.48	0.27	0.212766	0.404255	0.382979	0.283019	0.54717	0.169811	0.0611982
rs12435848	0.73	0.22	0.05	0.765957	0.191489	0.0425532	0.698113	0.245283	0.0566038	0.765019
rs2284999	0.88	0.11	0.01	0.914894	0.0851064	0	0.849057	0.132075	0.0188679	0.634019
rs2301106	0.81	0.17	0.02	0.829787	0.148936	0.0212766	0.792453	0.188679	0.0188679	0.894331
rs2301113	0.63	0.3	0.07	0.659574	0.276596	0.0638298	0.603774	0.320755	0.0754717	0.853455
rs4899056	0.86	0.13	0.01	0.893617	0.106383	0	0.830189	0.150943	0.0188679	0.657533
rs1042522	0.57	0.35	0.08	0.595745	0.276596	0.12766	0.54717	0.415094	0.0377358	0.142693
SNP	Univariate logistic regression								Final model
	LRT p-value				AIC				0 vs 3+4
	Genotype	Additive	Dominant	Recessive	Genotype	Additive	Dominant	Recessive
rs10434	0.575951	0.490721	0.94902	0.30853	143.166	141.794	142.265	141.232	Recessive
rs2010963	0.105324	0.0442818	0.0340137	0.484086	139.768	138.223	137.775	141.78	Dominant
rs25648	1	1	0.137039	1	none	none	140.058	none	Dominant
rs3025039	1	1	0.585055	1	none	none	141.971	none	Dominant
rs699947	0.0549294	0.0482544	0.416598	0.0160059	138.466	138.368	141.609	136.467	Recessive
rs12435848	1	1	0.444447	1	none	none	141.684	none	Dominant
rs2284999	1	1	0.306792	1	none	none	141.225	none	Dominant
rs2301106	1	1	0.634062	1	none	none	142.043	none	Dominant
rs2301113	0.84623	0.587422	0.563661	0.819487	143.935	141.975	141.936	142.217	Dominant
rs4899056	1	1	0.357903	1	none	none	141.424	none	Dominant
rs1042522	0.129328	0.747278	0.624176	0.0929872	140.178	142.165	142.029	139.447	Recessive
